# Supplementary material for: Autonomic responses to aerobic and resistance exercise in patients with chronic musculoskeletal pain: A systematic review
Source: PLoS One. 2023 Aug 14;18(8):e0290061. doi: 10.1371/journal.pone.0290061 (PMC10424875; doi:10.1371/journal.pone.0290061)
Supplement: S2 Table — (XLSX) [file pone.0290061.s002.xlsx]

## Sheet: Sheet1
No	Term
	Keyword: Chronic musculoskeletal pain
#1	Arthralgia (MeSH)
#2	Chronic pain (MeSH)
#3	Musculoskeletal pain (MeSH)
#4	Neck pain (MeSH)
#5	Low back pain (MeSH)
#6	Sciatica (MeSH)
#7	Nociceptive pain (MeSH)
#8	Elbow (MeSH) AND pain (MeSH)
#9	Hand (MeSH) AND pain (MeSH)
#10	Wrist (MeSH) AND pain (MeSH)
#11	Hip (MeSH) AND pain (MeSH)
#12	Knee (MeSH) AND pain (MeSH)
#13	Ankle (MeSH) AND pain (MeSH)
#14	Foot (MeSH) AND pain (MeSH)
#15	Musculoskeletal disease (MeSH)
#16	Hyperalgesia (MeSH)
#17	#1 OR #2 OR #3 OR #4 OR #5 OR #6 OR #7 OR #8 OR #9 OR #10 OR #11 OR #12 OR #13 OR #14 OR #15 OR #16
	Keyword: Autonomic nervous system
#18	Autonomic nervous system (MeSH)
#19	Parasympathetic Nervous System (MeSH)
#20	Sympathetic Nervous System (MeSH)
#21	#18 OR #19 OR #20
	Keyword: Exercise
#22	Exercise (MeSH)
#23	Exercise therapy (MeSH)
#24	Resistance Training (MeSH)
#25	#22 OR #23 OR #24
#26	#17 AND #21 AND #25
